# Supplementary material for: Male increase in brain gene expression variability is linked to genetic risk for schizophrenia
Source: Transl Psychiatry. 2018 Aug 1;8:140. doi: 10.1038/s41398-018-0200-0 (PMC6070530; doi:10.1038/s41398-018-0200-0)
Supplement: Supplementary file 3 — Supplementary Dataset [file 41398_2018_200_MOESM3_ESM.xlsx]

## Sheet: regioanal cluster V1C-STC
age-bin 1	age-bin 2	age-bin 3	age-bin 4	age-bin 5	age-bin 6	age-bin 7	age-bin 8	age-bin 9	age-bin 10	age-bin 11
NTSR1	SNAP25	CLK4	ITIH2	ITIH2	ITIH2	NA	PNLDC1	CD69	SYNM	MRPL34
NDRG1	IL12RB2	FAM175B	COL1A1	COL1A1	GDAP1L1	NA	DAAM1	UBE2O	CNTN1	RSL1D1
CYP4X1	DNAH10	NARS	CFH	COL6A3	IMP4	NA	STOML2	CTNNA2	SLC23A2	EIF6
CTSF	STK31	HIST1H2AE	SERPIND1	DHCR24	RPUSD3	NA	FCGR2A	SYNM	ATRN	CD69
SLA	SLCO4C1	PCSK1	FOS	ASPN	LPL	NA	CYSLTR2	SYT16	HIST1H2BM	ZMIZ1
NR4A2	ABCD2	TPD52L2	COL6A3	CA1	SERPINE1	NA	COBLL1	PAM	CCND1	DYNC1H1
TDRD6	RIT2	ZBTB41	SLC6A13	ANGPT2	SERPIND1	NA	BEND4	PNLDC1	PAM	PTPRK
MDGA2	HIST1H2AE	RAD51C	DSP	FOS	SLC13A4	NA	GRM5	ALDH5A1	TRIM44	SPTAN1
KLHL1	JUN	INPP5E	SLC22A6	SERPIND1	QRFPR	NA	MGLL	MYH10	FRY	TLE3
ADAMTS18	C2orf83	ACIN1	IGF2	IGF2	IL34	NA	ZNF507	DYNC1H1	PFKFB2	CXCL10
MEF2C	NARS	FOSB	SLC13A4	SERPINE1	CLPX	NA	SYVN1	GADD45G	HIST1H3H	SDS
NELL2	ZMYM1	EGR2	ISLR	ISLR	TRPM3	NA	HIST2H2BF	PGM2L1	COLEC12	TAF15
TEX15	INPP5E	PIGC	F13A1	TTLL7	FAM49A	NA	KBTBD7	C1orf21	CD69	STAT1
DYNC1I1	CTSF	POLR3F	SLC22A8	OLFM2	CA1	NA	ARHGAP20	SPTAN1	NOTCH3	POLR2C
LDB2	PPP1R16B	NGLY1	OGN	CLPX	POLR1E	NA	PEG10	ATRN	SPTAN1	S100A8
RNF17	ZBTB4	SLA	SLC47A1	OTUD6B	IPO13	NA	COX16	ZFAND2A	JOSD1	NAV1
CDKL2	TBC1D13	SLC2A3	LUM	2015-09-01	OSBPL11	NA	SLC38A6	P4HA2	KIF5C	TSC22D1
DLG2	SERPINB8	WDR5B	OMD	IMP4	GSTT1	NA	MYO1C	CHKA	JAKMIP1	FN1
SCG5	PNMA2	ZNF362	COL3A1	ACYP1	RASGRP3	NA	CALN1	WDR7	PPP4C	INTS3
HIF3A	EFS	FPGT	GJB2	NKIRAS1	SCUBE2	NA	COX10	GRM5	ITPR2	DIP2C
EFNA4	MTFMT	LRRC49	TGFBR3	COL3A1	SNRPB	NA	FZD1	SYT1	NCOA7	NR2C2
CA14	ENOX1	BCS1L	C7	MRPL34	SLC41A2	NA	PTPN13	ITFG1	CGNL1	RBBP6
PCSK5	BACE1	ZFAT	ASPN	ECHDC1	NDRG1	NA	SSRP1	MYCBP2	GRM5	TRIM21
SCN2A	PRKD1	AHDC1	MPZL2	ICMT	RDH14	NA	CRYL1	GOLIM4	DLC1	JOSD1
CNTN1	RNF17	SKIV2L	BNC2	CCL2	LIMA1	NA	CTDSP1	ARHGEF12	NIPA1	SHOX2
GPRIN3	H3F3B	WDR19	FMOD	TGFBI	LCAT	NA	MYH9	TRIM44	PIK3R1	USE1
ISL1	MKL2	RIC8B	OLFML1	CASC4	SYT4	NA	EXTL3	POLR2F	PRICKLE1	PMAIP1
TBC1D13	PCSK2	ARFRP1	KDELR3	ASB8	FOXRED1	NA	PHB2	ANKRD17	SNORD49A	DISP2
LMO7	UBL3	CYP19A1	ANGPT2	BAX	A2ML1	NA	SLC41A1	LRP1	HIST1H2BB	LAMA4
RGS7	TRAF3	SLCO4C1	SLC6A20	SLC35B4	YARS	NA	USPL1	UROS	NCAM2	GRM5
CAMKK2	EXTL2	CCDC86	EGR1	MAT2A	IDI1	NA	UPF1	UCK1	ATAD5	CACNA1C
LIX1	PCID2	MAGI1	COLEC12	PTEN	DPH2	NA	ATL1	ZMAT5	LSM7	WRNIP1
MLEC	AP3M2	HSPA8	ZFP36	SCD5	ABCB8	NA	FIBIN	ID1	NEDD9	CUL9
SERPINI1	LAPTM5	CNNM1	ECM2	VAMP4	ZFP36	NA	GTF2A1	JAKMIP1	HIST1H1C	ADD2
ZFAT	CCDC142	BCO2	EGFLAM	ZNF570	EXTL2	NA	CPNE4	GCLC	TRNAU1AP	NOTCH3
GPR22	DHX15	GLRX3	BMP4	CAP1	ZDHHC13	NA	TC2N	RAPGEF2	KCNJ6	DYRK2
PRICKLE2	HIST2H2BE	ZMYM1	DUSP1	RCAN1	NFIL3	NA	UBE2O	ASB1	DYNC1H1	DDX60
CIT	DDAH1	SEC22C	LRRTM3	HBM	DUSP2	NA	RERE	CXCL12	PDE4DIP	CHI3L2
CDC6	CREBZF	CEPT1	CYP1B1	EEA1	RFC2	NA	DUSP8	MCC	ITFG1	PSMA2
ABCC4	CAPG	PACSIN2	LAMA2	RGL1	COL1A1	NA	VCP	XPOT	RAB11FIP4	C21orf33
LBR	DZIP3	APEX1	BMP6	IPO13	CMKLR1	NA	TULP4	ADAM9	HTR7	OLA1
FAM110B	FLT1	ECHDC1	FBLN5	EID1	MAT2A	NA	TDG	ATL1	PRKAR1A	SRGAP3
EBF2	ICAM2	CAPG	PTGDS	HCN1	FRMD5	NA	USE1	SSR1	CXCL12	CHD4
DNMBP	TMEM39A	TRIM27	GLT8D2	AOC3	KIAA0368	NA	ATG7	PHB2	CENPV	UBR4
MTTP	SCARNA4	COPS2	FPGT	HAMP	F5	NA	GOLGA3	ADRA1A	KIAA1524	IFI35
GNAL	SPG21	KCTD1	TTLL7	FBXL5	IPO5	NA	KCNB2	MYLIP	PRMT3	PSMC4
NXPH3	RELN	BBS7	PGM5	UBE2Q1	DCUN1D3	NA	MEPE	MLKL	ALDH5A1	INPP4B
KCNJ3	VSNL1	RPL17	ZIC1	GPM6A	FASTK	NA	2003-09-01	WDFY3	GPX7	EIF3G
GRIA2	PENK	PENK	VWF	F13A1	APRT	NA	PYGO1	KCND2	CDK4	MLLT11
FAM60A	CSDC2	UHMK1	LAMC3	SNRPF	CNTN2	NA	EPAS1	ABCC5	PPFIBP1	MSI2
FANCD2	ATR	TRNT1	TMEM176B	GABPA	RCAN1	NA	TRPC4	EXTL3	NKAIN2	CSMD1
C7orf49	RBM39	C5orf24	ZMIZ2	LRRN1	ANGPT2	NA	DAGLA	C8orf59	TTC38	AKR7A2
MTFMT	XRCC2	QRSL1	APOLD1	ZFP36	INA	NA	RNF40	ANK2	WWP1	HDDC3
KCNMA1	RAD50	ULK4	BMP5	PPME1	RGL1	NA	YTHDF1	GOLGA3	SPTBN1	NUP210
STEAP2	SKIV2L2	UXS1	KERA	PACSIN2	USP32	NA	NOTCH3	NCOA7	PDXK	CREBBP
SLC2A1	ITSN2	MRPL9	CLIC6	FAM98A	GPBP1	NA	CDC27	AP4M1	CENPE	ATP5SL
WSCD1	RNF165	ASAH1	TTR	SNRPC	KRCC1	NA	CELSR2	SLITRK3	AP4M1	FAM81A
TMEM108	RPL17	MAPK1IP1L	S100A12	ARID5A	KIAA0319L	NA	ZER1	GNL1	LRP1	FASN
C1orf95	DVL2	TBC1D13	PTGS2	SLC16A3	SGK2	NA	MRPS12	WNT2B	NRXN2	CACNA1E
MTBP	GLIS3	MAP3K9	GPNMB	YARS	ZNF124	NA	AASDHPPT	FAM98A	DEPDC1B	FRY
GPLD1	BACE2	CCDC88C	ANXA3	RFC2	VAMP4	NA	CLEC4A	HCG8	KDELC1	ASTN1
MFNG	SLC25A44	C17orf97	SLC6A4	ACER3	ISLR	NA	CHD2	CLCN3	KCNH5	TCEA2
AK7	ZFAT	LARP1	OSR1	EIF4A1	ASCC1	NA	PSMD1	CDRT1	PHB2	THAP11
SPATA13	CTSO	C11orf74	TMEM100	SPRYD4	MAD2L1BP	NA	DOK6	CAMTA1	SLITRK3	CDH11
ARHGAP20	GNG4	PPP1CB	TNR	RGS1	CASC4	NA	FTL	CDK4	UBE2O	SIPA1L2
AMBN	UBR5	CBY1	HBZ	RABIF	RDH10	NA	SLC6A12	DYRK4	TNFAIP8L3	CUEDC2
ANKS1A	CLK4	ST3GAL2	COL1A2	CNTN2	MORC3	NA	GPRC5B	LMAN2	SYT1	TLR3
AHNAK2	WDR7	UNKL	EMP1	SNAP47	MMP16	NA	GRK5	CNTN1	SCN8A	SPTBN1
FABP3	ZNF362	ZNF211	CTGF	CFH	COL6A3	NA	HNRNPU	TMEM179	MKL2	TAF6L
PCSK1	MCCC2	2008-09-01	SYT4	STK24	RETSAT	NA	NFE2L2	ERGIC3	TLN2	SMARCD1
CACNG3	TNFAIP2	LOC554207	COL18A1	CRISPLD1	SP100	NA	FLNB	KIF5C	ZNF701	PSMD11
FASTKD1	DDX10	OXSM	HSPA8	OGN	TMEM59	NA	ZNF678	C1orf115	MADD	PCDHB9
SLCO4C1	APEX1	PRDM2	CRABP2	ZNF641	SNRPC	NA	CRIPT	SRD5A1	KIAA1324L	OPCML
WWC2	GPX3	SDHA	ABCA9	SPATA6	NUDT21	NA	WIPF1	EPHA6	SYNE1	ARV1
MAPKAPK3	CEP70	TMEM214	ASCC1	KCMF1	DHCR24	NA	CREBBP	LOC100128508	TMEM41A	KCNH5
NECAP1	ZNF17	ATL2	PCOLCE	DNTTIP1	FAM129B	NA	PPP2R3A	GCA	HIST1H2AC	NUDT16L1
FAM72A	FAM175B	RNASET2	CACNG2	USP32	MED6	NA	CHRNA10	PPP4C	WDR7	NID1
CRYZ	MYO1C	UBA5	SELL	HIST1H2AB	CBFB	NA	TFPT	TRNAU1AP	B4GALT6	DNTTIP1
EIF2B2	PCMT1	YAF2	C16orf89	RPL39L	GPM6A	NA	ZFAND2A	CKAP4	KCNC2	FAM173A
BLM	LRPAP1	L2HGDH	CEBPD	ZFP36L2	C6orf1	NA	IGDCC3	NEDD9	MCC	MAPRE2
GLCCI1	MRPL9	EARS2	PIK3R1	CCDC24	ABCF2	NA	SPEN	HMGCL	COMMD3	LRP1
GINS3	CIT	CEP70	ACYP1	C8orf4	OTUD6B	NA	RGS5	LRP1B	ASXL2	C14orf169
ZNF428	RAB3C	MED21	PNMA2	FAM136A	PPME1	NA	ZNF589	KCNA4	TPD52	TYW3
CPT2	PPP1CB	EIF2B2	LYVE1	S100A12	PTPRK	NA	SPTAN1	PPFIA3	ZNHIT3	PARP2
DDX25	STAT1	BMP7	CCL2	PFKFB2	FBL	NA	ZFAND5	NOTCH3	MYLIP	HK1
BBX	MFSD11	DIP2A	CREB3L2	FMOD	C19orf43	NA	CHGB	CSMD1	CECR5	SNX3
NEDD4	TRIP10	RND2	LYZ	OSBPL11	ZMIZ2	NA	KHDRBS1	DNAJB1	ARMC6	XAB2
TSHZ3	NR4A1	DNAJC14	GJA1	POMGNT1	PACSIN2	NA	ITPR2	ATP1B3	KCND2	DST
SHCBP1	HPS3	WDR7	ITGBL1	COPZ1	2015-09-01	NA	PDGFRA	PCDH17	AFAP1L2	PCDHB8
FIGN	HBB	HCFC2	MRPL9	RPL11	NCLN	NA	CAMTA1	CGNL1	ABCC5	KIF5C
HOMEZ	SNORA44	DZIP3	MRPL17	OGDH	ACER3	NA	NTSR1	UTRN	DOCK9	GAS2
VEZF1	INTS8	UBN1	CDCA7L	NARS	PTEN	NA	HN1	TPT1	GPR12	USP7
KIAA1598	CHRM1	ARV1	MAN1A2	TRPM3	RPS15A	NA	MEF2C	CYB5D1	NRIP3	AMZ2
LPL	SLC2A1	RIOK2	NARS	RAB4B	DUSP1	NA	PNMAL1	KIAA1524	KCNMA1	NCL
HCN1	C1orf27	GFM2	CLDN11	DNAJC5	HRK	NA	CHL1	INPP4A	GSTM1	LDB1
FAM134B	ACYP1	B4GALNT4	MMRN1	ZMPSTE24	FAM136A	NA	OR8D2	IFIT5	HIST1H2BD	GABRG3
BRCA1	GNAZ	MIPOL1	DCK	ROR2	ULBP2	NA	ANK2	SUCLG1	POLR2J	DMAP1
ZNF516	FAM57B	PYGO2	SFXN4	EXOC7	AGBL1	NA	FOXP1	ANKRA2	ASPM	COL6A2
NGEF	TNFRSF25	YLPM1	CMKLR1	SYNJ2	EIF4A1	NA	PCLO	TTBK2	MAP1A	TP53BP1
NSUN7	PCSK1	PPP1CC	NETO1	RPUSD3	AKR1C1	NA	AP1S1	STOML2	GRIA4	PSMB3

## Sheet: regional cluster PFC-MSC
age-bin 1	age-bin 2	age-bin 3	age-bin 4	age-bin 5	age-bin 6	age-bin 7	age-bin 8	age-bin 9	age-bin 10	age-bin 11
SRD5A1	SRD5A1	PPP1CC	ITIH2	COL1A1	COL1A1	NA	PDGFRA	FRY	PCLO	CHI3L2
MEF2C	MEF2C	ZNF641	COL1A1	CA1	ITIH2	NA	ANK2	KCNAB1	PIK3R1	CXCL10
SCN2A	RNF17	CPEB2	ISLR	ASPN	ASPN	NA	MLC1	SLC4A10	MADD	TTC1
SLC1A1	SSTR2	N4BP1	SERPIND1	ZNF641	SYT4	NA	NEBL	COPE	SLC4A10	USE1
SLC41A2	TMEM39A	NARS	COL6A3	ITIH2	ANGPT2	NA	APC	HS1BP3	CDK4	NDUFB8
B3GALT2	IL7	PTEN	ASPN	ISLR	SCD5	NA	HAPLN1	WDR7	PAM	TAGLN3
SPOCK1	B3GALT2	ASB8	CFH	MAT2A	SERPIND1	NA	ERGIC3	P4HA2	KCND2	FASN
SCN3A	SCN2A	SH3BP2	IGF2	COL6A3	ISLR	NA	FRAS1	ERGIC3	DNAJC27	PARD3
CYP4X1	SLC1A1	PPP1CB	SLC6A13	ANGPT2	COL6A3	NA	MYH9	PDXK	RORA	SAP18
TRIM67	PRICKLE2	RBM23	OGN	BAX	SNRPB2	NA	NPC2	PPFIA2	CMAS	ZNF341
VSNL1	SLC41A2	QRSL1	SLC22A6	ZFP36	MFAP4	NA	LRP1	NRXN1	HIST1H2BB	PCDHB9
PRICKLE2	VSNL1	CSTF3	COLEC12	HDAC9	ZFP36	NA	FRY	ADAMTS8	SYNM	ADAM32
DYNC1I1	TRIM67	HARS	OMD	NKIRAS1	LPL	NA	MRPL38	GIGYF2	LGI1	NEU1
C8orf34	MC5R	ZBTB41	C7	PXN	DUSP1	NA	BMPR2	ANK2	SYNE1	NAV2
EBF2	SCN3A	EIF4E	SLC13A4	PPME1	CA1	NA	TTYH1	CD69	PCDH9	PCNT
FGFR3	KCNJ3	PSMA2	ZFP36	IGF2	OCIAD2	NA	ERCC1	SYNM	SLC23A2	C1orf43
NR4A2	SLA	TTR	FOS	ACYP1	FAM65B	NA	COPE	RTN4RL1	SCN1A	STAT1
SNRK	SPOCK1	BCL9L	SLC47A1	ASB8	PXN	NA	RAB3C	DPP8	CXCL12	TSC22D1
SLC35F2	HCN1	MAP3K9	KERA	DHDDS	GSTT1	NA	APPL2	LRP1	RAB6B	SPTAN1
CDH18	PGBD5	DVL2	SYT4	DHCR24	HIST2H2AB	NA	BASP1	SLC2A13	FRY	STARD5
KCNJ3	CYP4X1	PSMD12	CYP1B1	EIF4ENIF1	DCTN5	NA	CSRNP3	ZFAND2A	ACTL6A	SSH2
NELL2	DHX15	VTI1B	COL1A2	LRRN1	RNMT	NA	TRPC4	ZNF277	PI4KA	PTPRK
FAM135B	FAM110B	SEMA6B	OLFML1	SLC16A3	AOC3	NA	ARL6IP4	NCOA7	DOCK9	GATAD2A
ACSL1	LMO7	ECHDC1	PIK3R1	DUSP1	SERPINE1	NA	FTL	PCDH20	CDH8	NAV1
NFATC4	DNAJC6	INPP5E	DUSP1	SERPIND1	MAT2A	NA	PMP2	ATRN	MAPK10	MAPRE2
RNF17	CHRNB2	OSBPL2	GJB2	CASC4	RELL2	NA	NRXN1	CSMD1	ETS1	SAMD9
TEX2	NAV3	UBN1	FAM26E	SNN	ALOX12	NA	F3	ZMAT3	PDXK	PIGK
HCN1	NFATC4	SLC9A1	LUM	PTEN	SNN	NA	NEGR1	ITFG1	ARFGEF2	CACNA1E
MARCH3	CDH18	PI4K2A	COL3A1	FOS	RPUSD3	NA	DCUN1D3	EDEM2	ATRN	SMARCA4
KIAA0319	SNRK	AMIGO1	LAMA2	CYR61	NUAK1	NA	ADD1	TC2N	RANBP17	SYNJ2BP
FAM110B	FGFR3	TGFBRAP1	PGM5	SCD5	PPME1	NA	ITPR2	PRKCE	PCDH15	FRY
CLTA	DENND4A	BCO2	LYVE1	OLFM2	COG4	NA	DPP7	OLFM3	VPS13D	S100A8
LMO7	TNR	SPATA7	BMP5	FAM98A	GSG1	NA	ACBD7	CLTC	VPS18	WRNIP1
NAV3	MCTP1	GTPBP8	EGFLAM	SPG7	BAX	NA	SEMA5A	HTR2A	DNAJC6	RBBP6
ELMOD1	RBM39	NACC1	PROX1	C4orf33	ZNF800	NA	KIT	HIPK3	GABRB1	SERPINA3
MCTP1	BAZ1A	PPIB	SYNGR3	TTLL7	ERCC3	NA	FBN3	GUF1	SF3B2	REG4
DENND4A	ACSL1	PEX12	SSTR1	SERPINE1	TMEM129	NA	EML4	UHMK1	SERPINI1	MTMR4
SNAP25	KLHL1	SCYL3	PPP1CC	MTRR	ZNF473	NA	SEZ6	MLKL	KCNMA1	EP400
DLG2	RAB3C	MRPL28	LRRC4C	SNTB2	ZNF641	NA	R3HDM1	ANKRD28	CHI3L2	ITSN1
COX4I1	DNAH10	CACNA1H	MPZL2	NARS	SBNO1	NA	EDNRB	RASSF3	GRIN3A	ADAL
KLHL1	AK7	PLXNA2	FMOD	CFH	C11orf80	NA	GPR155	SCN2A	SPRY2	AKAP8L
GPR37	DYNC1I1	CBY1	BNC2	RGS1	ASB8	NA	SNRNP25	SCN1A	SPTBN1	TNRC6C
HTR1A	GPC1	VPS53	PDE6B	IMP4	TTLL7	NA	ZFAND2A	TRIM44	P4HA2	MRPL34
DNAJC6	PLK2	RXRB	C4orf33	TMEM116	CDR2	NA	JAK1	SPRED1	PIK3CB	GPR135
CDK5	CHRM1	ATP6V1D	ADAM12	OGN	COL1A2	NA	SPP1	ATP2B1	ITFG1	SPEN
GPR22	ABCD2	SLC25A32	PSMB7	LSM6	PDE6B	NA	SLC6A16	GRM5	OAT	TNRC6A
TMEM39A	FAM135B	ATR	CRABP2	CFDP1	FAM49A	NA	PSMD1	SMG1	NCOA7	GPATCH8
KCNK9	OPRK1	AFF4	F13A1	ACTG2	TCF7L1	NA	PCSK1	ERC2	GPX7	SDS
SLA	CDK5	APEX1	TRAPPC4	STARD7	DOK6	NA	SOX11	FILIP1	PPP1R12B	ACLY
RUNDC3B	GPR37	COX10	BMP6	CD300A	ACTR3	NA	TPT1	DNAJC6	MBNL2	PAIP2
CHRNB2	PLXNA4	FIG4	PCOLCE	FBXL5	NKIRAS1	NA	TACC1	GCNT4	WDR7	RGS1
SEMA3C	MCAM	PIGW	TTLL7	DCUN1D3	LIMK1	NA	RAPGEF4	SESN3	TLN2	EFCAB6
PLK2	TEX2	AGAP3	BMP4	TCF7L1	ARL6IP1	NA	TAPBPL	GRIA2	MYRIP	CREBBP
PHACTR3	MMP24	ABHD2	GLT8D2	SLC27A4	RGS1	NA	GRIA1	TMEM9B	ZNF804B	SLC37A4
MFSD6	GPR85	DCK	PCDH1	KERA	GSK3A	NA	GPR37L1	SNRNP25	ASTN1	CCDC91
GPR85	GPR22	DAB2IP	GFRA2	GPR19	SLC13A4	NA	GRM5	TMEM141	LRIT1	SRCAP
MCAM	GLIS3	RBM45	ANGPT2	UBE2Q1	CRIPT	NA	CIRH1A	ZDHHC21	SEZ6	CUEDC2
GPC1	COX4I1	PTPRJ	DLG2	OLFM4	FMOD	NA	EDEM2	KCNH5	SYNJ1	PLA2G15
LDB2	DLG2	GDI2	ALDH1A2	PTPRA	SLC22A6	NA	RAB27B	INPP4A	SGMS2	PPCS
GLRB	DOCK3	ATP5J	DSP	EGLN2	ASB7	NA	C6orf106	RNF165	NEUROD2	FJX1
SYT3	C8orf34	KBTBD4	NID2	MCRS1	NCOA5	NA	SLC6A1	MYCBP2	SLITRK3	MAT2B
MMP24	ZFAND5	RIC8B	CLDN11	CRABP2	TRAPPC4	NA	CHN1	OPCML	HIST1H1C	PLXNA2
CNTN1	ANKH	NBEAL1	YAP1	SNRPA	CDKL2	NA	HEPACAM	SPP1	CREG2	CACNA1C
EME1	POPDC3	KLF14	ABCA9	VPS37B	NDRG1	NA	RHOT1	SPTAN1	PPFIBP1	NCAN
GRM2	KIAA0319	SUMO2	MFAP4	BPNT1	ANO4	NA	TMED10	SEZ6	PRICKLE1	S100A9
GSTM3	SEMA3C	B4GALNT4	ARHGAP29	TUBGCP4	HEBP2	NA	SLC43A3	HACE1	ILDR2	KIF3B
TNR	SAP30	COPS2	CREB3L2	FOXRED1	CCT5	NA	VPS13C	BMPR2	HTT	NOTCH3
CPEB3	GANAB	SDCBP	SNCA	OCIAD2	IPO13	NA	PPFIA2	SYT16	HIST1H1A	MX1
KHDRBS3	CLTA	PYGO2	NR5A2	C16orf58	C4orf33	NA	HIST2H2BF	PLAA	KIF5C	ACIN1
AMBN	PHACTR3	LRRC49	GNAZ	VAMP4	DCUN1D3	NA	CNOT1	DMXL2	AAK1	P4HA2
RALYL	NELL2	SRF	RRP7A	EXOC7	SLC6A13	NA	ADSL	TPT1	ACADSB	RFK
NRXN1	RIMS4	ZNF202	GLG1	NCOA5	CLPX	NA	MARCH6	VPS13D	TRPC4	DNAJC19
FAR2	RXRG	CNOT8	C16orf89	FMOD	SAV1	NA	MAPK6	RHBDD1	TRIM9	SLC25A4
DUSP10	AMBN	RPL17	BHLHE40	EMP3	LMF1	NA	RTN4RL1	MED12L	EPDR1	ADCY1
SLC30A4	NR4A2	TRAPPC6B	GARNL3	ERCC3	SYPL1	NA	GDA	KCNV1	ANK2	TMEM192
SLC25A12	SORCS1	ZDHHC18	NPNT	COPZ1	AVL9	NA	TBL3	LRRN1	CDH9	PSMA2
SPATA13	LRRC4C	SSSCA1	GPR176	GSK3A	RSRC1	NA	SPARCL1	KCND2	KCNC2	ZMIZ1
KIF24	CAMKK2	MTG1	DPP6	C7	SLC16A3	NA	CDK5R1	EHBP1	SIAE	XKR6
STARD5	KCTD2	TRAPPC2L	NKIRAS1	SLC25A19	FASTKD1	NA	GRAMD3	DYNC1I1	RPP21	PKMYT1
CRYM	TRAF5	S100PBP	KDELR3	MMRN1	TRAPPC10	NA	NCAN	TLN2	TBC1D19	LYPLAL1
NOG	SLC43A2	ZNF821	MAT2A	RPL11	MANBA	NA	KRT14	PFDN5	RBMS3	NUDT16
ABCD2	KLHL5	YAF2	CALR	OGDH	CREB3L2	NA	COPS2	FOXP4	TRIM44	KCND2
GABRA5	RUNDC3B	LTBP3	SLC6A20	TMEM45A	ACYP1	NA	ABCB1	NIN	NPNT	MAP1B
SEMA4G	MARCH3	PSMC4	ACTG2	INF2	CASC4	NA	ZNF436	MGAT4C	MRPL43	ACACA
DOCK3	CDK5R2	CSGALNACT2	KCND2	COL18A1	TRPM3	NA	TRIM32	ATP2A2	SLC7A14	TFB2M
ESPL1	LFNG	RGS1	OSR1	ZMYM5	ID1	NA	CALCOCO2	MYL6B	BAZ1A	NCAM1
SHCBP1	STAC2	PNO1	PRICKLE2	SNRPB2	SSBP1	NA	BUD31	TMEM179B	KCNAB1	UBTF
NPAS3	CPEB3	CPLX1	SLC22A8	MAP3K13	ADAMTSL3	NA	STAC	GPR155	SLIT2	TFDP2
CNIH3	ACTR8	FICD	SV2B	FGFR1OP	RCAN1	NA	NTRK2	FXR1	ABHD10	GABRG3
MAPRE3	CPEB2	NR4A1	STXBP5	F13A1	HMGB2	NA	TAGLN3	RAB27B	P2RX5	CD69
DSEL	TCF12	RAB33B	TES	PDXP	SLC25A19	NA	PLAA	ILK	EPB41L3	COL1A1
ARAP3	PTPRT	ANKRD37	LSAMP	SSSCA1	ERAP2	NA	SMUG1	KCNJ3	APLP2	NPNT
FAM72A	RALGPS1	ADAM15	TMEM100	HIF3A	STRN	NA	ABCA5	DGAT2	TCTN2	IFI35
LMNB2	SLC25A12	ADAM19	FAP	FBXO9	CD34	NA	P4HA2	TM9SF3	BAG4	CABIN1
RORB	LRRC8D	MEA1	MMRN1	TMEM161B	METAP1	NA	APOE	SNCA	ENTPD4	DYNC1H1
PGBD5	FAM72A	ARMC2	SFXN4	POLR3D	ZNF175	NA	MANBAL	PNMAL1	PAN3	CXCL11
NFS1	SYT3	FBXL12	OLFM4	GYPB	PCYOX1	NA	TMEM141	CHI3L2	RHBDD1	FN1
IQGAP3	CECR2	MNT	NT5DC3	SLC6A13	GFRA2	NA	MC5R	HCG8	ZDHHC23	MYH10
INPPL1	STARD5	PTPN23	DDR2	CARS	MED9	NA	SRP72	TRPC4	CXXC5	INPP4B
GARNL3	MAP3K13	GLIPR1L2	NARS	CYP1B1	CFH	NA	NR1D2	PCSK2	DUSP6	GAS2
